# Supplementary material for: Climate and Human Pressure Constraints Co-Explain Regional Plant Invasion at Different Spatial Scales
Source: PLoS One. 2016 Oct 14;11(10):e0164629. doi: 10.1371/journal.pone.0164629 (PMC5065173; doi:10.1371/journal.pone.0164629)
Supplement: S2 File — Together with S1 File, this R code allows the full replication of our statistical analysis. (R) [file pone.0164629.s006.r]

##################################################################################
# Appendix S3. R code.                                                           #
# R Code author: Gonzalo Garc�a-Baquero. e-mail: gonzalo.garc�a-baquero@ehu.es   #
#                                                                                #
# Campos, Garc�a-Baquero, Ca�o, Biurrun, Garc�a-Mijangos, Loidi & Herrera (2015) # 
# Climate and human pressure constraints explain regional plant invasion at      #
# different spatial scales.                                                      #
#                                                                                #
# The code was written for R version 3.1.1 (R Core Team (2014). R: A language    #
# and environment for statistical computing. R Foundation for Statistical        #
# Computing, Vienna, Austria. URL http://www.R-project.org/                      #
##################################################################################


# The main purpose of this appendix is to show how we modelled the relationship
# between the number of highly invasive alien species in the Basque Country
# and climate and human pressure descriptors at two spatial scales. Hence this
# code does not include the GAMM modelling summarized in the main text. 

# The whole code relies heavily in D. Borcard, F. Gillet & P. Legendre. 2011. 
# Numerical Ecology with R (Springer) as well as in P. Legendre & L. Legendre. 
# 2012. Numerical Ecology (Elsevier).


# ********************************
# Loading and preparing the data #
# ********************************

# We begin by importing and checking the data. "Appendix S2. Bacoplinv.dataset" 
# must be in working directory
dataset <- read.table("Appendix S2. Bacoplinv.dataset.txt")
dim(dataset)
# 104 x 96
names(dataset)
# "ABUTHE"      "ACADEA"      "ACAMEL"      "AILALT"      "AMAALB" (etc)
# The "Bacoplinv" dataset (Basque Country plant invasion) contains presence-
# absence data for 89 highly invasive plant species (ABUTHE, ACADEA, ..., XANSTR)
# in the n = 104 cells that are necessary to cover the Basque Country region in
# northern Spain. Besides, it contains five environmental variables 
# (CellSurface, ..., NatSe) and two spatial Cartesian coordinates (X, Y).

# Make a species matrix ("spe.mat")
spe.mat <- dataset[,c(1:89)]

# Compute the number of species (or species <<richness>> S) at each cell
plant <- apply(spe.mat > 0, 1, sum) # "plant" contains S for each cell

# Make an environmental matrix ("plant.env")
plant.env <- dataset[,c(90:94)]
dim(plant.env) # 104 x 5
names(plant.env)
head(plant.env)
# The environmental matrix "plant.env" contains data for five variables: 
# CellSurface, MAT, AnnuP, PoDe, and NatSe. The sampling grid (grain) consists
# of n = 104 10 km x 10 km UTM cells. However, since the cells located in the 
# administrative limits of the Basque Country do not generally cover 100 km^2
# within the said region (because they may be shared with other neighbouring
# regions), the variable CellSurface describes the Basque cell surface in km^2 
# in that UTM cell. CellSurface was included for later use to control for 
# potential effects of differing grain surface. 

# Hence the typical size of grain cell is 100 km^2 (10 km x 10 km); the sampling
# interval (lag), as measured at the centre of the geographic cells, is 10 km 
# between neighbouring sampling units; and the extent or range is about 10000 km^2

# The other four environmental variables are coded as follows:
# MAT = Mean Annual Temperature in �C; AnnuP = Annual Precipitation in mm; 
# PoDe = (human) Population Density per km^2; NatSe = percentage of Natural and 
# Semi-natural areas in a cell.  

# Make a spatial matrix ("plant.xy")
plant.xy <- dataset[,c(95:96)]
# The Cartesian coordinates X, Y in matrix "plant.xy" describe the location of
# the centre of the cells in units of 10 km (hence 1 = 10 km).

# Map some of the highly invasive plant species
windows(title="Four plant species", 9, 9)
par(mfrow=c(2, 2))
plot(plant.xy$X, plant.xy$Y, asp = 1, col = "blue", cex = spe.mat$BACHAL,
	xlab="X (m)", ylab="Y (m)", main = "Baccharis halimifolia")
plot(plant.xy$X, plant.xy$Y, asp = 1, col = "blue", cex = spe.mat$FALJAP,
	xlab="X (m)", ylab="Y (m)", main = "Fallopia japonica")
plot(plant.xy$X, plant.xy$Y, asp = 1, col = "blue", cex = spe.mat$CORSEL,
	xlab="X (m)", ylab="Y (m)", main = "Cortaderia selloana")
plot(plant.xy$X, plant.xy$Y, asp = 1, col = "blue", cex = spe.mat$VERPER,
	xlab="X (m)", ylab="Y (m)", main = "Veronica persica")

# The environmental variables do not need to be normally distributed. However, 
# extremely skewed variables are not apt for linear modelling purposes. For this
# reason, we next log-transform PoDe (the other three environmental variables
# are not extremely skewed). We add 1 prior to log-transformation because
# there is one cell (97) with no human population (PoDe = 0).
PoDe <- plant.env$PoDe          # make a new variable PoDe
lnPoDe <- log(PoDe+1)           # log-transform the new PoDe (adding 1)
windows(title = "Empirical distribution of PoDe and lnPoDe", 14,7)
par(mfrow = c(1,2))
plot(density(PoDe)); plot(density(lnPoDe)) # check transformation effectiveness 
# Please close graphic device

# Delete PoDe from the dataset and include lnPoDe
plant.env.2 <- plant.env[, -4]  # new environmental dataframe without PoDe
plant.env.2$lnPoDe <- lnPoDe    # add lnPoDe to the new environmental dataframe
plant.env <- plant.env.2        # re-name plant.env.2 as plant.env
plant.env                       # check the result
# In the new matrix "plan.env", the variable PoDe has been substituted by lnPoDe

# Explore relationships between the above environmental variables using
# bivariate plots with smooth curves, histograms and Kendall correlations
library(gclus)
source("panelutils.R") # This function must be in the working directory
# Download frunction from http://adn.biol.umontreal.ca/~numericalecology/numecolR/

# Compute Kendall tau correlation, a correlation coefficient that measures the 
# strength of monotonic relationships -not necessarily linear 
env.ken <- cor(plant.env, method = "kendall")
round(env.ken, 2)
#             CellSurface   MAT AnnuP NatSe lnPoDe
# CellSurface        1.00 -0.10  0.00 -0.32   0.14
# MAT               -0.10  1.00  0.29 -0.29   0.46
# AnnuP              0.00  0.29  1.00 -0.03   0.36
# NatSe             -0.32 -0.29 -0.03  1.00  -0.21
# lnPoDe             0.14  0.46  0.36 -0.21   1.00
# All correlations are below 0.5; note that the relationship between lnPoDe and
# MAT is the highest one. 

# Plot bivariate plots and histograms in a single graph
# (this is Figure S1 in Appendix S1)
env.o <- order.single(env.ken)
op <- par(mfrow = c(1,1), pty = "s")
pairs(plant.env[, env.o], lower.panel = panel.smooth, upper.panel = panel.cor, 
method = "kendall", diag.panel = panel.hist, 
main = "Bivariate plots with smooth curves, histograms and Kendall correlations")
par(op)
# Ignore warnings

# Map environmental heterogeneity
# (this is Figure S2 in Appendix S1)
library(ade4)
windows(title = "Environmental heterogeneity", 9, 9)
par(mfrow=c(2, 2))
s.value(plant.xy, plant.env$MAT, method = "greylevel", csize = 0.9, cgrid = 1.2,
sub = "(a) Mean Annual Temperature (�C)", csub = 1.0)
s.value(plant.xy, plant.env$AnnuP, method = "greylevel", csize = 0.9, cgrid = 1.2,
sub = "(b) Annual Precipitation (mm)", csub = 1.0)
s.value(plant.xy, plant.env$lnPoDe, method = "greylevel", csize = 0.9, cgrid = 1.2,
sub = "(c) Log-transformed Human Population Density per square km", csub = 1.0)
s.value(plant.xy, plant.env$NatSe, method = "greylevel", csize = 0.9, cgrid = 1.2,
sub = "(d) Percentage of Natural and Semi-natural areas", csub = 1.0)
# ******************************************************************************


# **************************************************************************
# Spatial analysis of S, the number of highly invasive alien plant species #
# **************************************************************************

# 1. Spatial autocorrelation of S and the four environmental variables
# ********************************************************************

# Load the required packages and functions:
library(spdep)
library(vegan)
source("plot.links.R") # This function must be in the working directory
# Download frunction from http://adn.biol.umontreal.ca/~numericalecology/numecolR/

# Spatial correlograms using the Moran's I statistic
# For each cell centre, search for neighbours within a radius of 10 km and
# multiples (i.e. for lags = 1, 2, ..., 14) using function dnearneigh()
windows(title = "Linkage map")
plot.links(plant.xy, thresh = 1)
nb1 <- dnearneigh(as.matrix(plant.xy), 0, 1)
summary(nb1)
# Average number of links: 3.4

# Correlogram of species richness (Moran's I statistic), limiting testing up to
# a distance of 100 km (i.e. lags = 1, 2, ..., 10 => order = 10).
# Holm's correction for multiple testing is applied.
sp.numb <- plant
sprich.correlog <- sp.correlogram(nb1, sp.numb, order = 10, method = "I",
  zero.policy = TRUE)
print(sprich.correlog, p.adj.method = "holm")
# There is significant positive spatial correlation in S for lags 1 to 4 (i.e.
# for distances up to 40 km, since spatial coordinates are in units of 10 km).

# Plot a map of S in the Basque Country, together with the spatial correlogram 
# (this is Figure 2 in the main text)
windows(title = "Figure 2", 7, 15)
par(mfrow=c(2,1))
s.value(plant.xy, plant, method = "greylevel", csize = 0.9, cgrid = 1.2,
sub = "                     (a) Spatial pattern", csub = 1.2)
plot(sprich.correlog, main = "(b) Spatial correlogram", cex.main = 0.9)

# Now apply a similar procedure to test for spatial autocorrelation in the
# four environmental variables
# Correlogram of mean annual temperature
MAT <- plant.env[,2]
MAT.correlog <- sp.correlogram(nb1, MAT, order = 10, method = "I", 
  zero.policy = TRUE)
print(MAT.correlog, p.adj.method = "holm")

# Correlogram of annual precipitation
AnnuP <- plant.env[,3]
AnnuP.correlog <- sp.correlogram(nb1, AnnuP, order = 10, method = "I", 
  zero.policy = TRUE)
print(AnnuP.correlog, p.adj.method="holm")

# Correlogram of percentage of natural and semi-natural areas
NatSe <- plant.env[,4]
NatSe.correlog <- sp.correlogram(nb1, NatSe, order = 10, method = "I", 
  zero.policy = TRUE)
print(NatSe.correlog, p.adj.method = "holm")

# Correlogram of log-transformed human population density
lnPoDe <- plant.env[,5]
lnPoDe.correlog <- sp.correlogram(nb1, lnPoDe, order = 10, method = "I", 
  zero.policy = TRUE)
print(lnPoDe.correlog, p.adj.method = "holm")

# Plot the four spatial correlograms for the environmental variables 
# (this is Figure S3 in Appendix S1)
windows(title = "Environment correlograms", 16,14)
par(mfrow = c(2, 2))
plot(MAT.correlog, main = "(a) Mean annual temperature", cex = 0.9)
plot(AnnuP.correlog, main = "(b) Annual precipitation", cex = 0.9)
plot(lnPoDe.correlog, main = "(c) Human population density", cex = 0.9)
plot(NatSe.correlog, main = "(d) Natural and semi-natural areas", cex = 0.9)
# Please close graphic device
# MAT and AnnuP are positively correlated up to lags 5 (50 km) and 6 (60 km),
# respectively. In contrast, lnPoDe and NatSe are spatially autocorrelated
# (positively) only up to lags 3 (30 km) and 2 (20 km), respectively.
# ****************************************************************************** 


# 2. PCNM (= dbMEM) analysis of the (undetrended) alien plant <<richness>> .
# Modelling S at two spatial scales. MEM = Moran's Eigenvector Maps; see Dray
# et al. 2006: Ecological Modelling 196: 483-493
# ***************************************************************************

# Download package PCNM from: http://r-forge.r-project.org/R/?group_id=195 and
# load it into R from a local zip. Alternatively, run the next line
# install.packages("PCNM", repos="http://R-Forge.R-project.org")
library(PCNM)

# a. Construct the PCNM variables and select those that model positive 
# spatial autocorrelation
# Construct the PCNM variables using the function PCNM of package PCNM:
xy.d1 <- dist(plant.xy)         # Compute geographic distance matrix (Euclidean)
plant.PCNM.auto <- PCNM(xy.d1)  # Compute PCNMs from the above matrix
summary(plant.PCNM.auto)

# Plot the minimum spanning tree used to determine the truncation distance
windows(title = "Aliens minimum spanning tree")
plot(plant.PCNM.auto$spanning, plant.xy)

# Truncation distance and number of eigenvalues
(dmin <- plant.PCNM.auto$thresh)
# 1.000001

# Number of eigenvalues
(nb.ev <- length(plant.PCNM.auto$values))
# 73

# Expected value of I, no spatial correlation
plant.PCNM.auto$expected_Moran
plant.PCNM.auto$Moran_I
#            Moran p.value Positive
# 1   1.041103e+00   0.001     TRUE
# 2   1.034443e+00   0.001     TRUE
# 3   9.773251e-01   0.001     TRUE
# (etc.)

# Select eigenfunctions with positive spatial correlation
(select <- which(plant.PCNM.auto$Moran_I$Positive == TRUE))
length(select)
# 52 eigenfunctions model positive spatial correlation

# Write those eigenfunctions as a data.frame
plant.PCNM.pos <- as.data.frame(plant.PCNM.auto$vectors)[,select]
dim(plant.PCNM.pos)
# 104  52
head(plant.PCNM.pos)
# We obtained 52 PCNM eigenfunctions that model positive spatial correlation


# b. Test and forward selection of PCNM variables. So far we obtained 52 dbMEM =
# PCNM spatial variables that model positive spatial autocorrelation. Now we 
# shall apply Blanchet's double stopping criterion (Blanchet et al. 2008.
# Ecology 89: 2623-2632) within a forward variable selection procedure in order
# to select the significant spatial variables

# Run a first global PCNM analysis on the plant richness data
plant.undet.PCNM.rda <- rda(plant, plant.PCNM.pos)
anova.cca(plant.undet.PCNM.rda)
# Model: rda(X = plant, Y = plant.PCNM.pos)
#          Df     Var      F N.Perm Pr(>F)   
# Model    52 291.765 7.8379    199  0.005 **
# Residual 51  36.509                        
# It is significant, hence proceed to forward selection of PCNM variables

# Compute the adjusted R2 and run a forward selection of the PCNM variables,
# using Blanchet's double stopping criterion
(plant.undet.PCNM.R2a <- RsquareAdj(plant.undet.PCNM.rda)$adj.r.squared)
# adj.R^2 = 0.775389
(plant.undet.PCNM.fwd <- forward.sel(plant, as.matrix(plant.PCNM.pos), 
  adjR2thresh = plant.undet.PCNM.R2a))
(nb.sig.PCNM <- nrow(plant.undet.PCNM.fwd))
# 16 out of the 52 are significant (retaining 16 PCNM variables imply a model
# with adj.R^2 = 0.7805425, which slightly exceeds the R2a criterion)

# Identity of significant PCNMs in increasing order:
(PCNM.sign <- sort(plant.undet.PCNM.fwd$order))
# These are the significant PCNMs: 1  2  4  6  8 10 11 14 21 22 27 30 34 38 47 51
 
# Write the significant PCNMs to a new object:
PCNM.red <- plant.PCNM.pos[,c(PCNM.sign)]
head(PCNM.red)

# Plot the significant PCNMs
# # (this is Figure S4 in Appendix S1)
source("sr.value.R") # This function must be in the working directory
# Download frunction from http://adn.biol.umontreal.ca/~numericalecology/numecolR/
windows(title = "16 significant PCNM variables")
par(mfrow=c(4,4))
for(i in 1:ncol(PCNM.red)){
  sr.value(plant.xy, PCNM.red[,i], sub=PCNM.sign[i], csub=2)
}


# c. PCNM = dbMEM analysis
# According to the size of the patterns in Figure S3 above, the 16 significant
# PCNM variables can be divided into broad-scale (1,2,4,6 and 8) and fine-scale
# (10, 11, 14, 21, 22, 27, 30, 34, 38, 47, and 51) subsets. 

# c.1. PCNM analysis - broad scale
plant.PCNM.broad <- rda(plant ~ ., data = plant.PCNM.pos[,c(1,2,4,6,8)])
anova.cca(plant.PCNM.broad)
#          Df    Var      F N.Perm Pr(>F)   
# Model     5 166.69 20.219    199  0.005 **
# Residual 98 161.59

# Check that all PCNMs are significant
(axes.broad <- anova.cca(plant.PCNM.broad, by = "margin"))
# All spatial templates are significant

# How many significant canonical axes?
axes.broad <- anova.cca(plant.PCNM.broad, by = "axis")
# Error in x[[2]] : subscript out of bounds => only one canonical axis

# Confirm that there exists only one canonical axis
summary(plant.PCNM.broad)
# Partitioning of variance:
#               Inertia Proportion
# Total           328.3     1.0000
# Constrained     166.7     0.5078
# Unconstrained   161.6     0.4922

# Importance of components:
#                           RDA1      PC1
# Eigenvalue            166.6885 161.5855
# Proportion Explained    0.5078   0.4922
# Cumulative Proportion   0.5078   1.0000
# There is a single RDA canonical axis and one PC axis, which model variation
# unexplained by the dbMEM = PCNM broad-scale variables 

# Write a new object with the (only) significant broad-scale spatial canonical
# axis and inspect it
plant.PCNMbroad.axis <- scores(plant.PCNM.broad, choices = c(1), display = "lc",
 scaling = 1)
head(plant.PCNMbroad.axis)
#         RDA1
# 1  0.2558791
# 2  0.4329289
# 3  0.3482573
# 4 -0.7140011


# c.2. PCNM analysis - fine scale
plant.PCNM.fine <- rda(plant ~ ., data = 
  plant.PCNM.pos[,c(10,11,14,21,22,27,30,34,38,47,51)]) 
anova.cca(plant.PCNM.fine)
#          Df    Var      F N.Perm Pr(>F)   
# Model    11 100.73 3.7027    199  0.005 **
# Residual 92 227.54 

# Check that all PCNMs are significant
(axes.fine <- anova.cca(plant.PCNM.fine, by = "margin"))
#          Df     Var      F N.Perm  Pr(>F)   
# V10       1  23.037 9.3145    199 0.01000 **
# V11       1  23.099 9.3396    199 0.00500 **
# V14       1   7.405 2.9942     99 0.13000   
# V21       1   5.167 2.0891     99 0.20000   
# V22       1   6.721 2.7177     99 0.16000   
# V27       1   3.471 1.4034     99 0.23000   
# V30       1   3.925 1.5870     99 0.25000   
# V34       1   3.638 1.4711     99 0.25000   
# V38       1   4.505 1.8214     99 0.22000   
# V47       1   8.842 3.5751   2699 0.06185 . 
# V51       1  10.923 4.4164   1399 0.03571 * 
# Residual 92 227.540                         
# The result is somewhat unstable, but repetition of the test show that V10, V11,
# V47 and V51 suffice to describe variation at a fine scale

# Re-fit the model with only V10, V11, V47 and V51 
plant.PCNM.fine <- rda(plant ~ ., data = 
  plant.PCNM.pos[,c(10,11,47,51)]) 
anova.cca(plant.PCNM.fine)
#          Df     Var      F N.Perm Pr(>F)   
# Model     4  65.901 6.2166    199  0.005 **
# Residual 99 262.373 

# How many significant canonical axes
axes.fine <- anova.cca(plant.PCNM.fine, by = "axis")
# Error in x[[2]] : subscript out of bounds => only one canonical axis

# Confirm that there exists only one canonical axis
summary(plant.PCNM.fine)
# Partitioning of variance:
#               Inertia Proportion
# Total           328.3     1.0000
# Constrained      65.9     0.2008
# Unconstrained   262.4     0.7992
# 
# Importance of components:
#                          RDA1      PC1
# Eigenvalue            65.9014 262.3726
# Proportion Explained   0.2008   0.7993
# Cumulative Proportion  0.2008   1.0000
# There is a single RDA canonical axis and one PC axis, which model variation
# unexplained by the dbMEM = PCNM fine-scale variables 

# Write a new object with the (only) significant fine-scale spatial canonical
# axis
plant.PCNMfine.axis <- scores(plant.PCNM.fine, choices = c(1), display = "lc", 
  scaling = 1)
head(plant.PCNMfine.axis)
#         RDA1
# 1 -0.9091680
# 2 -1.3123273
# 3 -1.1065696
# 4  0.1031200

# Plot the broad- and fine-scale canonical axis (this is Figure 3)
windows(title="Broad- and fine-scale canonical axis", 7,15)
par(mfrow=c(2,1))
s.value(plant.xy, plant.PCNMbroad.axis, method = "greylevel", csize = 0.9,
 cgrid = 1.1, sub = " (a) Broad-scale spatial structures", csub = 1.1)
s.value(plant.xy, plant.PCNMfine.axis, method = "greylevel", csize = 0.9,
 cgrid = 1.1, sub = " (b) Fine-scale spatial structures", csub = 1.1)
# Please close graphic device


# d. So far we have built spatial models at broad and fine spatial scales for S,
# the number of highly invasive alien plants in the Basque Country. We are now
# to test the hypotheses that broad- and fine-scale spatial structures in S
# are explained by climate and human pressure descriptors, respectively.

# Before testing the effect of the environmental variables on the broad- and
# fine-scale canonical axes, we are going to use function poly() to obtain
# orthogonal polynomials of degree 2 for the variables MAT, AnnuP, NatSe, and
# lnPoDe. These polynomials will be used to test for non-linear relationships
# between the canonical axes and the environmental variables, for we know from
# GAMM modelling (see main text) that such relationships might be present.
# Orthogonal polynomial terms are better than raw polynomial terms because the
# raw terms are highly correlated, but the orthogonal terms are not.

# d.1. Create polynomial terms for the environmental variables
# Create a matrix of MAT and its orthogonal second degree term
MAT.poly <- poly(MAT, 2)               # create orthogonal terms
colnames(MAT.poly) <- c("MAT", "MAT2") # name those terms
MAT.poly <- as.data.frame(MAT.poly)    # create a dataframe with the above terms
plant.env.2 <- plant.env[,c(-2)]       # delete from plant.env the original MAT
plant.env.2$MAT <- MAT.poly$MAT        # include the orthogonal polynomial MAT
plant.env.2$MAT2 <- MAT.poly$MAT2      # include the orthogonal polynomial MAT2

# Repeat the procedure for AnnuP
AnnuP.poly <- poly(AnnuP, 2)
colnames(AnnuP.poly) <- c("AnnuP", "AnnuP2")
AnnuP.poly <- as.data.frame(AnnuP.poly)
plant.env.3 <- plant.env.2[,c(-2)] 
plant.env.3$AnnuP <- AnnuP.poly$AnnuP
plant.env.3$AnnuP2 <- AnnuP.poly$AnnuP2

# Repeat the procedure for NatSe
NatSe.poly <- poly(NatSe, 2)
colnames(NatSe.poly) <- c("NatSe", "NatSe2")
NatSe.poly <- as.data.frame(NatSe.poly)
plant.env.4 <- plant.env.3[,c(-2)] 
plant.env.4$NatSe <- NatSe.poly$NatSe
plant.env.4$NatSe2 <- NatSe.poly$NatSe2

# Repeat the procedure for lnPoDe
lnPoDe.poly <- poly(lnPoDe, 2)
colnames(lnPoDe.poly) <- c("lnPoDe", "lnPoDe2")
lnPoDe.poly <- as.data.frame(lnPoDe.poly)
plant.env.5 <- plant.env.4[,c(-2)] 
plant.env.5$lnPoDe <- lnPoDe.poly$lnPoDe
plant.env.5$lnPoDe2 <- lnPoDe.poly$lnPoDe2
# We have created a new environmental matrix "plant.env.5" in which the original
# variables MAT, AnnuP, NatSe and lnPoDe have been replaced by first and second
# degree orthogonal terms
 
# Check the new environmental matrix
names(plant.env.5)
head(plant.env.5)
#   CellSurface         MAT         MAT2 (...)       lnPoDe     lnPoDe2
# 1        16.9 -0.16999042  0.184587170 (...)  -0.07773132 -0.02575555
# 2        50.7  0.01493640 -0.096402602 (...)  -0.06615532 -0.04025934
# 3         2.1  0.09815346  0.009576519 (...)  -0.07773132 -0.02575555
# 4        13.7 -0.10526603  0.005203848 (...)  -0.15724200  0.13429896
# 5         2.9 -0.12375871  0.047551072 (...)  -0.15724200  0.13429896
# 6         6.0  0.01493640 -0.096402602 (...)  -0.07773132 -0.02575555


# d.2. Regression model of the significant broad-scale spatial canonical axis on
# the environmental variables (testing the hypothesis that climate variables
# explain broad-scale spatial structures in S). 

# Commonplace linear modelling techniques (backward/forward selection) show 
# that the best model includes the second degree term for AnnuP, but not for MAT;
# besides, no intercept is needed. CellSurface, NatSe and lnPoDe are not
# significant at this scale. The assumptions of normality and homocedasticity
# hold for this model. One datapoint (cell number 101), though, might be
# influential (high Cook's statistic). However, a closer examination of model
# fit (i.e. fitting the model with and without the supposedly influential 
# datapoint) showed that datapoint 101 is not, in fact, influential because
# neither the significance of terms nor the parameter estimates change when
# identical models (Response ~ 0 + MAT + AnnuP + AnnuP2) are fitted with and
# without datapoint 101. Therefore, we conclude that model fit (including 
# datapoint 101) is valid. 
plant.PCNMbroad.axis.env <- lm(plant.PCNMbroad.axis ~ 0 + MAT + AnnuP + AnnuP2,
 data = plant.env.5) # 0 => no intercept

# Summarize model fit
summary(plant.PCNMbroad.axis.env)
# Coefficients:
#        Estimate Std. Error t value Pr(>|t|)    
# MAT      5.6427     0.6232   9.054 1.08e-14 ***
# AnnuP    3.2259     0.6225   5.182 1.13e-06 ***
# AnnuP2  -2.1769     0.5562  -3.914 0.000165 ***

# Residual standard error: 0.5554 on 101 degrees of freedom
# Multiple R-squared:  0.6664,    Adjusted R-squared:  0.6565 
# F-statistic: 67.24 on 3 and 101 DF,  p-value: < 2.2e-16

# Analysis of variance table
anova(plant.PCNMbroad.axis.env)
# Response: plant.PCNMbroad.axis
#            Df Sum Sq Mean Sq F value    Pr(>F)    
# MAT         1 48.896  48.896 158.536 < 2.2e-16 ***
# AnnuP       1  8.599   8.599  27.880 7.429e-07 ***
# AnnuP2      1  4.725   4.725  15.319  0.000165 ***
# Residuals 101 31.151   0.308
# In conclusion, MAT, AnnuP and Annup2 (without intercept) explain 66% of
# variance in the broad-scale canonical axis


# d.3. Regression model of the significant fine-scale spatial canonical axis on
# the environmental variables (testing the hypothesis that human pressure
# variables explain fine-scale spatial structures in S). Backward/forward 
# variable selection show that the model including the second degree term for 
# lnPoDe but not for NatSe is valid (without intercept and with CellSurface 
# being not significant). Model validation techniques showed that one datapoint 
# cell number 97) might be influential (Cook's statistic). However, as above,
# a closer examination of model fit showed that datapoint 97 is not, in fact, 
# influential because the conclusions do not change when identical models 
# (Response ~ 0 + lnPoDe + lnPoDe2 + NatSe) are fitted with and without point 97. 
plant.PCNMfine.axis.env <- lm(plant.PCNMfine.axis ~ 0 + lnPoDe + lnPoDe2 + 
  NatSe, data = plant.env.5)
  
# Summarize model fit
summary(plant.PCNMfine.axis.env)
# Coefficients:
#         Estimate Std. Error t value Pr(>|t|)   
# lnPoDe    1.6619     0.5587   2.975  0.00367 **
# lnPoDe2   1.5999     0.5356   2.987  0.00354 **
# NatSe    -1.6409     0.5672  -2.893  0.00467 **

# Residual standard error: 0.5266 on 101 degrees of freedom
# Multiple R-squared:  0.2412,    Adjusted R-squared:  0.2186 
# F-statistic:  10.7 on 3 and 101 DF,  p-value: 3.615e-06

# Analysis of variance table
anova(plant.PCNMfine.axis.env)
# Response: plant.PCNMfine.axis
#            Df  Sum Sq Mean Sq F value    Pr(>F)    
# lnPoDe      1  4.8467  4.8467  17.476 6.202e-05 ***
# lnPoDe2     1  1.7350  1.7350   6.256  0.013984 *  
# NatSe       1  2.3213  2.3213   8.370  0.004673 ** 
# Residuals 101 28.0113  0.2773                     
# CellSurface and MAT are not significant
# In conclusion, lnPoDe, lnPoDe2 and AnnuP(without intercept) explain 22% of
# variance in the fine-scale canonical axis. The model seems to be valid and 
# is satisfactory in the sense that it validly tests for the ecological
# hypothesis that human pressures descriptors explain variation in 
# invasive alien plants at a (relatively) fine scale. However, it is not the end
# of the story, for adding a further term for AnnuP does significantly explain
# an additional 5% of variance; this second model is also valid. 
######################## END OF THE ANALYSIS ###################################
